# Supplementary material for: Training and race-induced coordination of oxidative stress markers in racehorses: insights from multivariate and univariate analyses
Source: J Vet Intern Med. 2026 Feb 3;40(1):aalaf085. doi: 10.1093/jvimsj/aalaf085 (PMC12866905; doi:10.1093/jvimsj/aalaf085)
Supplement: aalaf085_Supplemental_Files [file aalaf085_supplemental_files.zip]

Archive with 4 entries (4 files):
- Stressox_rawdata_dobre_poprawione_aalaf085.xlsx
- Supplementary_1_stress_NEW_aalaf085.docx
- Supplementary_S2_MANOVA_results_new_aalaf085.xlsx
- Supplementary_S3_Validation_aalaf085.xlsx
