# Supplementary material for: Training and race-induced coordination of oxidative stress markers in racehorses: insights from multivariate and univariate analyses
Source: J Vet Intern Med. 2026 Feb 3;40(1):aalaf085. doi: 10.1093/jvimsj/aalaf085 (PMC12866905; doi:10.1093/jvimsj/aalaf085)
Supplement: aalaf085_Supplemental_Files [file aalaf085_supplemental_files.zip › Stressox_rawdata_dobre_poprawione_aalaf085.xlsx]

## Sheet: Sheet1
Number	Breed	Age	Sex	Training_type	AOPP_After	AOPP_Before	SOD_after	SOD_before	TAOC_after	TAOC_before	TBARS_after	TBARS_before
H1	xx	3	mare	T1	0.4180	0.2324	2.81045	2.02338	34.6341	44.6109	0.5936	0.28712
H1	xx	3	mare	R	0.0982	0.0605	4.1965	1.92074	64.0919	51.2126	0.30028	0.11798
H1	xx	3	mare	T2	0.3333	0.1510	2.09802	2.00766	40.9374	28.3417	0.43716	0.2931
H10	oo	3	mare	T1	0.0077	0.1284	1.77672	2.52674	65.3815	57.0045	0.20922	0.30028
H10	oo	3	mare	R	0.0598	0.0989	2.85252	1.73682	17.7695	29.0036	0.11096	0.13202
H10	oo	3	mare	T2	0.0982	0.1812	1.86312	2.00718	58.2924	31.951	0.11798	0.04768
H10	oo	3	mare	R	0.0598	0.0989	2.18022	1.80552	30.6693	51.2126	0.04768	0.11798
H11	oo	3	stalion	R	0.0605	0.2415	2.55564	2.8739	49.9264	46.0695	0.49586	0.46098
H11	oo	3	stalion	T1	0.1901	0.0663	2.913	2.2487	70.2786	31.6521	0.37713	0.5394
H11	oo	3	stalion	T2	0.1380	0.0077	2.73278	2.18868	92.17	24.704	0.24516	0.13742
H12	xx	7	stalion	T1	0.8217	0.1510	3.03402	2.39948	36.955	30.9897	0.20324	0.23319
H12	xx	7	stalion	T2	0.1585	0.0152	2.26678	2.90286	61.5136	44.1421	0.18116	0.24426
H12	xx	7	stalion	R	0.1887	0.0530	3.36678	1.92074	42.2153	51.2126	0.26528	0.26528
H14	oo	3	stalion	T1	0.0454	0.0000	2.55564	2.41116	31.951	42.8575	0.06878	0.23726
H14	oo	3	stalion	R	0.0989	0.0142	2.36932	1.70676	52.2451	40.2733	0.4552	0.23317
H14	oo	3	stalion	R	0.0989	0	3.4278	2.03776	60.9165	30.3276	0.22718	0.4552
H16	oo	3	stalion	T1	0.0989	0.0142	1.71916	2.23792	43.4998	31.951	0.11798	0.06878
H16	oo	3	stalion	T2	0.0077	0.0077	3.12482	1.85716	43.5948	31.6521	0.27512	0.5394
H16	oo	3	stalion	R	0.3320	0.1057	2.06484	1.97836	40.9312	58.2924	0.30028	0.18116
H18	xx	4	stalion	T1	0.0989	0.1119	3.24596	2.27884	50.9129	36.955	0.68402	0.3831
H18	xx	4	stalion	R	0.2490	0.1887	2.816	2.46894	52.4992	40.2893	0.41912	0.73928
H18	xx	4	stalion	T2	0.1901	0.0598	2.21854	1.79698	34.3025	40.9374	0.27512	0.48526
H2	oo	5	mare	T1	1.0236	2254-01-01	8.0265	7.12944	129.694	162.521	1.20496	1.41208
H2	oo	5	mare	T2	3492-01-01	0.0000	12.7922	7.4744	121.534	140.053	1.36938	0.81554
H2	oo	5	mare	R	2898-01-01	3728-01-01	6.2624	6.29188	205.826	253.007	1.01612	1.21596
H20	oo	4	stalion	T1	0.2161	0.1640	5.40806	2.55038	53.5778	22.391	0.30816	0.23318
H20	oo	4	stalion	R	0.3546	0.0680	2.52674	2.58456	44.1421	47.9976	0.32826	0.11798
H21	oo	4	stalion	T1	0.0859	0.0794	3.07944	2.59621	51.5865	30.3306	0.40712	0.3111
H21	oo	4	stalion	T2	0.1887	0.0152	2.32452	2.61348	46.0695	49.2834	0.10392	0.25126
H23	oo	3	stalion	T1	0.2291	0.1249	1.70676	1.64662	42.2658	37.6184	0.39512	0.22721
H23	oo	3	stalion	T2	0.1812	0.1057	2.90286	2.23792	30.6693	37.7223	0.17414	0.15308
H23	oo	3	stalion	R	0.3546	0.0831	2.52674	2.58456	44.7845	47.9976	0.14606	0.57248
H24	oo	4	stalion	T1	0.0663	0.0000	1.58652	2.1884	29.0036	37.6184	0.19724	0.20922
H24	oo	4	stalion	T2	0.0605	0.0228	1.94954	2.44006	40.2893	36.4393	0.17414	0.125
H24	oo	4	stalion	R	0.0000	0.1284	2.6424	2.32452	39.0056	33.233	0.19518	0.0969
H25	oo	4	mare	T1	0.138	0.1966	2.2487	2.64098	71.6181	25.6957	0.40135	0.59979
H25	oo	4	mare	R	0.1966	0.0794	2.21854	1.52642	78.3228	27.6801	0.64784	0.3471
H25	oo	4	mare	T2	0.2113	0.0982	2.03602	2.58456	33.8741	43.4998	0.30728	0.17414
H29	xx	2	stalion	T1	0.0831	0.0303	3.42484	6.82312	59.5807	39.0056	0.48192	0.20922
H29	xx	2	stalion	R	0.1208	0.0000	2.52674	2.6424	57.0045	49.2834	0.24426	0.3842
H3	oo	4	stalion	T1	0.1133	0.2189	2.72918	2.12252	35.1565	43.4998	0.15308	0.22184
H3	oo	4	stalion	R	0.2487	0.6589	2.03809	1.67691	46.6304	45.6051	0.19724	0.1434
H3	oo	4	stalion	T2	0.1435	0.2717	3.04772	2.06484	33.8741	42.8575	0.08986	0.20922
H30	xx	2	stalion	T1	0.1208	0.0454	2.12252	1.90742	85.4097	47.3646	0.13904	0.31428
H30	xx	2	stalion	R	0.2747	0.2096	2.03776	1.94744	107.298	30.3276	0.3051	0.15536
H31	xx	2	stalion	T1	0.0303	0.3433	1.74796	1.47532	49.2834	69.9935	0.16712	0.17414
H32	oo	3	mare	T1	0.1359	0.0000	2.1884	1.61658	38.9456	49.5812	0.3231	0.3711
H33	oo	3	mare	T1	0.1359	0.0000	2.31212	3.20056	34.8409	37.4175	0.27928	0.22323
H33	oo	3	mare	T2	0.0000	0.0000	2.3534	2.20906	35.1565	36.4393	0.0758	0.13202
H34	oo	3	mare	T1	0.0000	0.0000	1.59007	1.58975	26.828	38.6856	0.23024	0.1601
H34	oo	3	mare	T2	0.2189	0.2566	1.89192	2.12252	40.9312	49.9264	0.04768	0.16712
H35	oo	4	mare	T1	0.0533	0.1770	2.39948	2.03776	42.2658	32.3145	0.42514	0.58758
H35	oo	4	mare	T2	0.2942	0.1435	2.03776	2.15136	21.7304	40.2893	0.18528	0.06174
H35	oo	4	mare	R	0.0000	0.2867	2.12252	2.38228	55.0732	67.9616	0.44704	0.11096
H37	xx	3	mare	T1	0.1835	0.1314	2.27884	2.58058	60.9165	48.9156	0.3051	1.14416
H37	xx	3	mare	R	0.3138	0.2617	2.94324	2.39948	39.6094	40.2733	0.2991	0.41914
H38	oo	3	stalion	T1	0.1380	0.1445	2.36932	2.309	54.2443	30.3276	0.30813	0.3291
H38	oo	3	stalion	T2	0.3529	5966-01-01	2.45984	1.70676	54.911	82.3518	0.3111	0.27513
H39	oo	3	stalion	T1	0.0859	0.1445	2.09802	2.67118	36.2917	38.9456	0.25132	0.3082
H39	oo	3	stalion	T2	0.4115	0.177	2.21873	2.42976	43.2638	44.9242	0.20922	0.12546
H4	oo	5	mare	T1	0.2641	0.0756	2.3534	2.09368	48.6405	60.2249	0.25126	0.2022
H4	oo	5	mare	R	0.1054	0.2682	2.00766	2.06788	25.0345	65.5945	0.29011	0.52136
H4	oo	5	mare	T2	0.0000	0.1284	2.3534	2.61348	45.427	46.7121	0.0969	0.11798
H41	oo	4	stalion	R	0.1184	0.0338	6.14406	1.73682	39.6094	27.6801	0.58156	0.49128
H5	xx	4	mare	T1	0.5884	0.2189	2.55564	2.18022	49.2834	57.0045	0.3772	0.13904
H5	xx	4	mare	T2	0.0002	0.0982	1.83432	1.92074	56.3607	44.1421	0.08284	0.45402
H6	oo	3	stalion	T1	0.4753	2672-01-01	3.30872	2.55564	34.5153	64.0919	0.43308	0.32128
H6	oo	3	stalion	T2	0.0403	0.0077	2.08311	2.18855	31.6521	45.335	0.3351	0.10154
H6	oo	3	stalion	R	0.0000	0.0000	4.79454	2.49784	40.9312	44.1421	0.08986	0.14606
H8	oo	3	stalion	T1	0.0077	0.0379	2.20906	2.32452	42.2153	46.0695	0.1601	0.18818
H8	oo	3	stalion	T2	0.5222	0.3008	1.88724	2.15826	40.2733	58.9136	89.3026	0.22718
H9	xx	3	mare	T1	0.0303	0.0000	2.61348	2.3534	61.5136	49.9264	0.76008	0.18116
H9	xx	3	mare	T2	0.0152	0.0756	2.18022	2.29566	46.0695	57.0045	0.13904	0.06174
H9	xx	3	mare	R	0.1770	0.1901	2.03776	2.36932	36.955	95.14	0.25116	0.47924
