# Supplementary material for: Training and race-induced coordination of oxidative stress markers in racehorses: insights from multivariate and univariate analyses
Source: J Vet Intern Med. 2026 Feb 3;40(1):aalaf085. doi: 10.1093/jvimsj/aalaf085 (PMC12866905; doi:10.1093/jvimsj/aalaf085)
Supplement: aalaf085_Supplemental_Files [file aalaf085_supplemental_files.zip › Supplementary_S2_MANOVA_results_new_aalaf085.xlsx]

## Sheet: Sheet1
Effect	Statistic	Value	Num DF	Den DF	F Value	Pr > F
Intercept	Wilks' lambda	0.991704	4	45	0.094115	0.983835
	Pillai's trace	0.00829637	4	45	0.094115	0.983835
	Hotelling-Lawley trace	0.00836577	4	45	0.094115	0.983835
	Roy's greatest root	0.00836577	4	45	0.094115	0.983835
Breed	Wilks' lambda	0.997249	4	45	0.0310302	0.998077
	Pillai's trace	0.00275065	4	45	0.0310302	0.998077
	Hotelling-Lawley trace	0.00275824	4	45	0.0310302	0.998077
	Roy's greatest root	0.00275824	4	45	0.0310302	0.998077
Sex	Wilks' lambda	0.978425	4	45	0.248065	0.909339
	Pillai's trace	0.0215745	4	45	0.248065	0.909339
	Hotelling-Lawley trace	0.0220502	4	45	0.248065	0.909339
	Roy's greatest root	0.0220502	4	45	0.248065	0.909339
Training_type	Wilks' lambda	0.902232	8	90	0.593864	0.780598
	Pillai's trace	0.0989334	8	92	0.598471	0.776885
	Hotelling-Lawley trace	0.107071	8	62.0064	0.594686	0.77858
	Roy's greatest root	0.0932128	4	46	1.07195	0.38128
Breed:Sex	Wilks' lambda	0.960582	4	45	0.461644	0.763444
	Pillai's trace	0.0394175	4	45	0.461644	0.763444
	Hotelling-Lawley trace	0.041035	4	45	0.461644	0.763444
	Roy's greatest root	0.041035	4	45	0.461644	0.763444
Breed:Training_type	Wilks' lambda	0.911332	8	90	0.534584	0.827581
	Pillai's trace	0.0888432	8	92	0.534596	0.827649
	Hotelling-Lawley trace	0.097103	8	62.0064	0.539324	0.822373
	Roy's greatest root	0.0950825	4	46	1.09345	0.371032
Sex:Training_type	Wilks' lambda	0.849204	8	90	0.958058	0.473808
	Pillai's trace	0.154063	8	92	0.959795	0.47231
	Hotelling-Lawley trace	0.173727	8	62.0064	0.964906	0.471514
	Roy's greatest root	0.14768	4	46	1.69832	0.166635
Breed:Sex:Training_type	Wilks' lambda	0.864197	8	90	0.851693	0.560152
	Pillai's trace	0.138762	8	92	0.857369	0.555316
	Hotelling-Lawley trace	0.153719	8	62.0064	0.853777	0.559855
	Roy's greatest root	0.126687	4	46	1.4569	0.230756
