# Supplementary material for: Training and race-induced coordination of oxidative stress markers in racehorses: insights from multivariate and univariate analyses
Source: J Vet Intern Med. 2026 Feb 3;40(1):aalaf085. doi: 10.1093/jvimsj/aalaf085 (PMC12866905; doi:10.1093/jvimsj/aalaf085)
Supplement: aalaf085_Supplemental_Files [file aalaf085_supplemental_files.zip › Supplementary_S3_Validation_aalaf085.xlsx]

## Sheet: Validation
Analyte	Level	n	Mean	SD	CV (%)
SOD	Low	5	0.749392	0.0818595	10.9234
SOD	Medium	5	1.66962	0.128071	7.67071
SOD	High	5	3.14779	0.120696	3.83432
AOPP	Low	5	0.107694	0.00830794	7.7144
AOPP	Medium	5	0.239117	0.00403702	1.68831
AOPP	High	5	0.358275	0.00563903	1.57394
TOAC	Low	5	74.5051	2.32452	3.11994
TOAC	Medium	5	86.7627	2.34526	2.70308
TOAC	High	5	124	2.49914	2.01543
TBARS	Low	5	0.116361	0.00945264	0.0812358
TBARS	Medium	5	0.224762	0.00635519	0.0282752
TBARS	High	5	0.637165	0.0281079	0.0441139
